# Supplementary material for: Unveiling the potential for an efficient use of nitrogen along the food supply and consumption chain
Source: Glob Food Sec. 2020 Jun;25:100368. doi: 10.1016/j.gfs.2020.100368 (PMC7299078; doi:10.1016/j.gfs.2020.100368)
Supplement: Multimedia component 1 [file mmc1.xlsx]

## Sheet: Summary_kt
		Baseline/Advanced											Improved/Combined
		Meat	Fish	Dairy	Eggs	Cereals	Fruits	Vegetables	Potatoes	Sugarbeets	Oilcrops	Total	Meat	Fish	Dairy	Eggs	Cereals	Fruits	Vegetables	Potatoes	Sugarbeets	Oilcrops	Total
1. Food waste and by-products generation															1. Food waste and by-products generation
	Primary production (Mt/y)	0.533414	0.0473404	0.466092	0.257303	1.30926	9.96154	13.1733	1.2642	3.11941	0.909326	31.0412
	Processing (Mt/y)	2.94504	3.02152	1	0.797	2.5209	6.01301	2.63654	2.09159	0	10.0198	31.0454	2.65054	2.71937	0.9	0.7173	2.26881	5.41171	2.37289	1.88243	0	9.01779	27.9408
	Distribution (Mt/y)	1.74816	0.302941	0.43875	0.0756	1.68768	0.79881	0.881355	0.302384	0.43675	0.0839085	6.75634	0.874078	0.151471	0.219375	0.0378	0.84384	0.399405	0.440678	0.151192	0.218375	0.0419543	3.37817
	Consumption (Mt/y)	9.01907	1.19069	5.18104	1.32844	10.0558	10.3224	14.455	5.89983	1.56073	1.72112	60.7342	4.50954	0.595346	2.59052	0.664219	5.02791	5.16122	7.22751	2.94992	0.780364	0.860561	30.3671
	- of which in households	7.29123	0.720354	4.52736	1.04092	7.99799	8.76951	12.2368	4.92319	1.30541	1.43083	50.2436	3.64562	0.360177	2.26368	0.52046	3.999	4.38475	6.11841	2.46159	0.652703	0.715417	25.1218
	- of which in food services	1.72784	0.470339	0.653683	0.287518	2.05783	1.55292	2.2182	0.976641	0.255322	0.290289	10.4906	0.863919	0.235169	0.326841	0.143759	1.02892	0.776462	1.1091	0.48832	0.127661	0.145144	5.2453
	Total food waste (Mt/y)	13.7123	4.51516	6.61979	2.20104	14.2644	17.1343	17.9729	8.2938	1.99748	11.8248	98.5359	8.03415	3.46619	3.7099	1.41932	8.14057	10.9723	10.0411	4.98354	0.998739	9.9203	61.6861
	By-products from processing to animal feed (Mt/y)		1.496	10		25.6	7.34924	2.63654	0	8.5	14.8	70.3818		2.43818	10.3118		26.3861	9.22423	3.45867	0.652205	8.5	17.9244	78.8956
	By-products from processing to other destinations (NOT ANIMAL FEED) (Mt/y)	26.3			0.6							26.9	27.2183			0.848523							28.0669
2. Nitrogen amount in food waste and excrements
	Primary production (kgN/kg)	0.0237864	0.0331	0.00523789	0.0192267	0.0188	0.00118719	0.00316735	0.00336	0.002304	0.0375204		0.0237864	0.0331	0.00523789	0.0192267	0.0188	0.00118719	0.00316735	0.00336	0.002304	0.0375204	0
	Processing (kgN/kg)	0.0367254	0.0331	0.00555082	0.0208798	0.0274073	0.00200993	0.00333755	0.00335001	0.00905089	0.0521581		0.0367254	0.0331	0.00555082	0.0208798	0.0274073	0.00200993	0.00333755	0.00335001	0.00905089	0.0521581	0
	Distribution (kgN/kg)	0.0326694	0.0331339	0.00545448	0.0191915	0.0102453	0.00119184	0.00364286	0.00500319	0.00215532	0.034119		0.0326694	0.0331339	0.00545448	0.0191915	0.0102453	0.00119184	0.00364286	0.00500319	0.00215532	0.034119	0
	Consumption (kgN/kg)	0.0326694	0.0331339	0.00633125	0.0208798	0.0102453	0.00167716	0.00352327	0.00499821	0.0016	0.00360843		0.0326694	0.0331339	0.00633125	0.0208798	0.0102453	0.00167716	0.00352327	0.00499821	0.0016	0.00360843	0
	Primary production (ktN/y)
	Processing (ktN/y)	108.158	100.012	5.55082	16.6412	69.091	12.0857	8.79958	7.00685	0	522.612	849.958	97.3419	90.0112	4.99574	14.9771	62.1819	10.8772	7.91962	6.30616	0	470.351	764.962
	Distribution (ktN/y)	57.1112	10.0376	2.39315	1.45088	17.2907	0.952051	3.21065	1.51289	0.941336	2.86287	97.7634	28.5556	5.01881	1.19658	0.72544	8.64536	0.476026	1.60533	0.756443	0.470668	1.43144	48.8817
	Consumption (ktN/y)	294.647	39.4523	32.8025	27.7375	103.025	17.3123	50.9289	29.4886	2.49717	6.21055	604.102	147.324	19.7261	16.4012	13.8687	51.5123	8.65616	25.4645	14.7443	1.24858	3.10527	302.051
	- of which in households	238.2	23.8681	28.6638	21.7342	81.9415	14.7078	43.1136	24.6071	2.08865	5.16306	484.088	119.1	11.9341	14.3319	10.8671	40.9708	7.35392	21.5568	12.3036	1.04432	2.58153	242.044
	- of which in food services	56.4474	15.5842	4.13863	6.0033	21.0831	2.6045	7.81532	4.88146	0.408515	1.04749	120.014	28.2237	7.79208	2.06931	3.00165	10.5415	1.30225	3.90766	2.44073	0.204258	0.523743	60.0069
	Total in food waste (ktN/y)	459.916	149.502	40.7464	45.8296	189.406	30.3501	62.9392	38.0083	3.4385	531.686	1551.82	273.221	114.756	22.5936	29.5713	122.34	20.0093	34.9894	21.8069	1.71925	474.888	1115.89
	Total in by-products to animal feed (ktN/y)	0	49.5176	55.5082	0	701.626	14.7714	8.79958	0	76.9326	771.94	1679.1	0	80.7038	57.2391	0	723.17	18.54	11.5435	2.1849	76.9326	934.903	1905.22
	Total in by-products to other destinations (ktN/y)	965.877	0	0	12.5279	0	0	0	0	0	0	978.405	999.603	0	0	17.717	0	0	0	0	0	0	1017.32
	Amount of N in excrements (ktN/y)											2977.68
3. Amount of N contained in FW going to different destinations
3b. Processing		ok
	Other uses (e.g. per feed, home composting) (ktN/y)
	Wastewater - collected without treatment (ktN/y)	0.254615	0.23544	0.0130672	0.0391751	0.162648	0.0284511	0.0207151	0.0164949	0	1.23028	2.00089	0.0602401	0.0557035	0.00309162	0.00926856	0.0384813	0.00673133	0.00490106	0.00390257	0	0.291077	0.473397
	FW to wastewater - primary treatment (ktN/y)	0.263339	0.243507	0.013515	0.0405175	0.168221	0.029426	0.0214249	0.0170601	0	1.27244	2.06945	0.01004	0.00928391	0.000515269	0.00154476	0.00641355	0.00112189	0.000816843	0.000650429	0	0.0485128	0.0788995
	FW to wastewater - secondary treatment (ktN/y)	2.5824	2.38792	0.132533	0.397328	1.64963	0.288561	0.210101	0.167297	0	12.478	20.2938	1.89756	1.75466	0.0973859	0.29196	1.21216	0.212037	0.154383	0.122931	0	9.16892	14.912
	FW to wastewater -tertiary treatment (ktN/y)	7.66477	7.08755	0.393368	1.17931	4.89625	0.856475	0.623597	0.496552	0	37.0358	60.2337	7.72077	7.13933	0.396242	1.18792	4.93202	0.862732	0.628152	0.50018	0	37.3063	60.6737
	FW to composting + direct application (ktN/y)	29.6921	27.456	1.52384	4.56843	18.9673	3.31784	2.41571	1.92356	0	143.47	233.335	41.8996	38.7442	2.15035	6.44669	26.7654	4.68193	3.4089	2.71441	0	202.457	329.268
	FW to an. digestion + direct application (ktN/y)	8.90762	8.2368	0.457153	1.37053	5.69018	0.995352	0.724713	0.577068	0	43.0411	70.0006	12.5699	11.6233	0.645106	1.93401	8.02962	1.40458	1.02267	0.814322	0	60.737	98.7804
	FW to an. digestion + composting (ktN/y)	20.7844	19.2192	1.06669	3.1979	13.2771	2.32249	1.691	1.34649	0	100.429	163.335	29.3297	27.1209	1.50525	4.51268	18.7358	3.27735	2.38623	1.90008	0	141.72	230.488
	FW to incineration (ktN/y)	21.412	19.7995	1.0989	3.29446	13.678	2.39261	1.74205	1.38715	0	103.462	168.266	3.85416	3.56391	0.197802	0.593003	2.46203	0.43067	0.31357	0.249687	0	18.6231	30.2879
	FW to landfill (ktN/y)	16.5964	15.3466	0.851755	2.55353	10.6018	1.85451	1.35027	1.07518	0	80.1931	130.423	0	0	0	0	0	0	0	0	0	0	0
	FW to animal feed (ktN/y)	0	49.5176	55.5082	0	701.626	14.7714	8.79958	0	76.9326	771.94	1679.1	0	80.7038	57.2391	0	723.17	18.54	11.5435	2.1849	76.9326	934.903	1905.22
	FW to ther uses (biorefineries)	965.877	0	0	12.5279	0	0	0	0	0	0	978.405	889.206	0	0	16.2845	0	0	0	0	0	0	905.49
3c.Distribution		ok
	Other uses (e.g. per feed, home composting) (ktN/y)
	Wastewater - collected without treatment (ktN/y)
	FW to wastewater - primary treatment (ktN/y)
	FW to wastewater - secondary treatment (ktN/y)
	FW to wastewater -tertiary treatment (ktN/y)
	FW to composting + direct application (ktN/y)	17.4115	3.06017	0.7296	0.44233	5.27142	0.290252	0.978832	0.461233	0.286985	0.872804	29.8051	13.65	2.39907	0.571981	0.346771	4.13261	0.227547	0.76737	0.361591	0.224986	0.684248	23.3662
	FW to an. digestion + direct application (ktN/y)	5.22345	0.918051	0.21888	0.132699	1.58143	0.0870756	0.293649	0.13837	0.0860955	0.261841	8.94153	4.095	0.71972	0.171594	0.104031	1.23978	0.0682642	0.230211	0.108477	0.0674959	0.205274	7.00985
	FW to an. digestion + composting (ktN/y)	12.188	2.14212	0.51072	0.309631	3.69	0.203176	0.685182	0.322863	0.200889	0.610963	20.8636	9.555	1.67935	0.400387	0.24274	2.89283	0.159283	0.537159	0.253114	0.15749	0.478973	16.3563
	FW to incineration (ktN/y)	12.556	2.2068	0.52614	0.31898	3.80141	0.209311	0.70587	0.332612	0.206955	0.62941	21.4935	1.2556	0.22068	0.052614	0.031898	0.380141	0.0209311	0.070587	0.0332612	0.0206955	0.062941	2.14935
	FW to landfill (ktN/y)	9.73218	1.71049	0.407811	0.247241	2.94647	0.162237	0.54712	0.257807	0.160411	0.487855	16.6596	0	0	0	0	0	0	0	0	0	0	0
	FW to animal feed (ktN/y)	Not considered for distribution
	FW to ther uses (biorefineries)
3d. Consumption in households		ok
	Other uses (e.g. per feed, home composting) (ktN/y)	28.584	2.86417	3.43966	2.6081	9.83298	1.76494	5.17363	2.95286	0.250638	0.619567	58.0906	14.292	1.43209	1.71983	1.30405	4.91649	0.88247	2.58682	1.47643	0.125319	0.309784	29.0453
	Wastewater - collected without treatment (ktN/y)	0.676063	0.0677429	0.0813542	0.0616863	0.232568	0.041744	0.122366	0.0698404	0.00592804	0.0146539	1.37395	0.0888622	0.00890417	0.0106932	0.00810809	0.0305689	0.00548686	0.0160838	0.00917987	0.000779185	0.00192612	0.180592
	FW to wastewater - primary treatment (ktN/y)	0.699229	0.0700641	0.0841418	0.0638	0.240537	0.0431744	0.126559	0.0722335	0.00613117	0.015156	1.42103	0.0148104	0.00148403	0.00178221	0.00135135	0.00509481	0.000914477	0.00268064	0.00152998	0.000129864	0.000321019	0.0300987
	FW to wastewater - secondary treatment (ktN/y)	6.85689	0.687074	0.825124	0.625646	2.35879	0.423383	1.24108	0.708347	0.0601244	0.148625	13.9351	2.79916	0.280481	0.336837	0.255405	0.962919	0.172836	0.506641	0.289166	0.0245443	0.0606727	5.68866
	FW to wastewater -tertiary treatment (ktN/y)	20.3518	2.03929	2.44904	1.85697	7.00109	1.25664	3.68363	2.10244	0.178454	0.441132	41.3605	11.3892	1.14122	1.37052	1.03919	3.91791	0.703233	2.06141	1.17655	0.0998656	0.246864	23.1459
	FW to composting + direct application (ktN/y)	25.3241	2.53752	3.04738	2.31066	8.71156	1.56365	4.58359	2.61609	0.222053	0.548907	51.4655	41.8952	4.19798	5.04147	3.82266	14.4121	2.58685	7.58293	4.32796	0.367357	0.908092	85.1426
	FW to an. digestion + direct application (ktN/y)	7.59722	0.761257	0.914213	0.693197	2.61347	0.469096	1.37508	0.784827	0.066616	0.164672	15.4396	12.5686	1.2594	1.51244	1.1468	4.32362	0.776055	2.27488	1.29839	0.110207	0.272428	25.5428
	FW to an. digestion + composting (ktN/y)	17.7269	1.77627	2.13316	1.61746	6.09809	1.09456	3.20851	1.83126	0.155437	0.384235	36.0258	29.3267	2.93859	3.52903	2.67586	10.0885	1.81079	5.30805	3.02957	0.25715	0.635664	59.5998
	FW to incineration (ktN/y)	67.256	6.73918	8.09326	6.13666	23.1362	4.15277	12.1732	6.94784	0.589732	1.45779	136.683	6.7256	0.673918	0.809326	0.613666	2.31362	0.415277	1.21732	0.694784	0.0589732	0.145779	13.6683
	FW to landfill (ktN/y)	63.1279	6.32554	7.59651	5.76001	21.7162	3.89788	11.426	6.5214	0.553535	1.36832	128.293	0	0	0	0	0	0	0	0	0	0	0
	FW to animal feed (ktN/y)
	FW to ther uses (biorefineries)
3e. Consumption in food services		ok
	Other uses (e.g. per feed, home composting) (ktN/y)	3.10461	0.857129	0.227625	0.330182	1.15957	0.143247	0.429843	0.26848	0.0224683	0.0576118	6.60076	1.5523	0.428564	0.113812	0.165091	0.579784	0.0716236	0.214921	0.13424	0.0112342	0.0288059	3.30038
	Wastewater - collected without treatment (ktN/y)	0.0734296	0.0202726	0.00538373	0.00780939	0.0274259	0.00338806	0.0101666	0.00635004	0.000531417	0.00136262	0.15612	0.00965163	0.00266465	0.000707641	0.00102647	0.00360487	0.000445328	0.0013363	0.000834653	6.98498e-05	0.000179104	0.0205205
	FW to wastewater - primary treatment (ktN/y)	0.0759457	0.0209673	0.00556821	0.00807699	0.0283656	0.00350415	0.0105149	0.00656762	0.000549626	0.00140931	0.161469	0.00160861	0.000444108	0.00011794	0.000171079	0.000600812	7.42214e-05	0.000222716	0.000139109	1.16416e-05	2.98507e-05	0.00342008
	FW to wastewater - secondary treatment (ktN/y)	0.74475	0.205613	0.0546038	0.0792058	0.278163	0.0343629	0.103113	0.0644044	0.00538983	0.0138202	1.58343	0.304026	0.0839365	0.0222907	0.0323339	0.113554	0.0140278	0.0420934	0.0262916	0.00220027	0.00564178	0.646396
	FW to wastewater -tertiary treatment (ktN/y)	2.21048	0.610276	0.162069	0.23509	0.825613	0.101992	0.306048	0.191158	0.0159975	0.0410196	4.69975	1.23702	0.341519	0.090696	0.131559	0.462025	0.0570763	0.171269	0.106975	0.00895241	0.0229552	2.63004
	FW to composting + direct application (ktN/y)	15.3161	4.22852	1.12295	1.6289	5.72055	0.706689	2.12056	1.32451	0.110844	0.284219	32.5639	12.0073	3.31501	0.880355	1.277	4.48471	0.55402	1.66245	1.03837	0.086898	0.222818	25.5289
	FW to an. digestion + direct application (ktN/y)	4.59484	1.26856	0.336886	0.488671	1.71617	0.212007	0.636169	0.397352	0.0332533	0.0852657	9.76916	3.60219	0.994503	0.264106	0.383101	1.34541	0.166206	0.498735	0.31151	0.0260694	0.0668453	7.65868
	FW to an. digestion + composting (ktN/y)	10.7213	2.95996	0.786066	1.14023	4.00439	0.494682	1.4844	0.927154	0.0775909	0.198953	22.7947	8.40511	2.32051	0.616248	0.893902	3.1393	0.387814	1.16371	0.726857	0.0608286	0.155972	17.8703
	FW to incineration (ktN/y)	11.045	3.04933	0.8098	1.17466	4.12529	0.509618	1.52921	0.955148	0.0799337	0.20496	23.483	1.1045	0.304933	0.08098	0.117466	0.412529	0.0509618	0.152921	0.0955148	0.00799337	0.020496	2.3483
	FW to landfill (ktN/y)	8.56097	2.36354	0.627676	0.910478	3.19751	0.395005	1.18529	0.740335	0.0619566	0.158865	18.2016	0	0	0	0	0	0	0	0	0	0	0
	FW to animal feed (ktN/y)
	FW to ther uses (biorefineries)
4. Amount of N going to the sewer from toilet waste
4a. Type of treatment
		Baseline	Improved	Advanced	Combined
	N to wastewater - no treatment (kt/y)	62.9098	17.8661	62.9098	17.8661
	N to wastewater - primary treatment (kt/y)	65.0654	2.97768	16.2663	0.74442
	N to wastewater - secondary treatment (kt/y)	638.054	562.781	159.514	140.695
	N to wastewater - tertiary treatment (kt/y)	1893.8	2289.84	473.45	572.459
	N to wastewater - not collected (kt/y)	317.85	104.219	317.85	104.219
5. Nitrogen embedded in the (valuable) products of treatments
5a. Nitrogen embedded in the products of food waste treatments
	Home compost	26.2	13.1	26.2	13.1
	Non treated-wastewater	0	0	0	0
	Wastewater - primary treatment	0.365195	0.0112418	0.0912986	0.00281046
	Wastewater - secondary treatment	8.95307	5.31176	2.23827	1.32794
	Wastewater - tertiary treatment	19.802	16.5205	4.95051	4.13013
	Composting	258.989	368.467	258.989	368.467
	Anaerobic digestion	104.151	138.992	104.151	138.992
	Anaerobic digestion + composting	181.292	257.927	181.292	257.927
	Incineration	0	0	0	0
	Landfill	154.516	0	154.516	0
	Non collected wastewater	0	0	0	0
5b. Nitrogen emebedded in sludge form the toilet waste treatment
	Non treated-wastewater	0	0	0	0
	Wastewater - primary treatment	6.50654	0.297768	1.62663	0.074442
	Wastewater - secondary treatment	159.514	140.695	39.8784	35.1738
	Wastewater - tertiary treatment	352.806	437.588	88.2014	109.397
	Non collected wastewater	0	0	0	0
5a+b. Nitrogen embedded in sludge of the food waste and toilet waste tretaments
	Non treated-wastewater	0	0	0	0
	Wastewater - primary treatment	6.87173	0.30901	1.71793	0.0772524
	Wastewater - secondary treatment	168.467	146.007	42.1166	36.5018
	Wastewater - tertiary treatment	372.608	454.108	93.152	113.527
	Non collected wastewater	0	0	0	0
6. Destinations of nitrogen in sludge		TRUE
	N in sludges goiung to agriculture (ktN/y)	289.298	380.405	72.3244	95.1013
	N in sludges going to incineration and landfill (ktN/y)	258.649	220.019	64.6621	55.0048
7. Nitrogen lost in different forms (e.g. emissions, nitrogen in effleunts, in water sludge)
7a. Nitrogen emissions from food waste
Reactive nitrogen
		Baseline	Improved+	Advanced	Combined
	Home compost	3.37473	1.68737	3.37473	1.68737
	Non treated-wastewater	3.53096	0.67451	3.53096	0.67451
	Wastewater - primary treatment	3.28675	0.101176	0.821688	0.0252941
	Wastewater - secondary treatment	26.8592	15.9353	6.7148	3.98382
	Wastewater - tertiary treatment	31.8882	8.64497	7.97204	2.16124
	Composting	81.5849	86.0359	81.5849	86.0359
	Anaerobic digestion	0	0	0	0
	Anaerobic digestion + composting	57.1094	60.2251	57.1094	60.2251
	Incineration	106.647	14.7673	106.647	14.7673
	Landfill	23.9815	0	23.9815	0
	Sludge incineration and landfilling	45.6416	1.89414	54.6832	11.1082
	N recovery	0	0	4.46487	0.844921
Non reactive nitrogen (N2)
	Home compost	35.1166	17.5583	35.1166	17.5583
	Non treated-wastewater	0	0	0	0
	Wastewater - primary treatment	0	0	0	0
	Wastewater - secondary treatment	0	0	0	0
	Wastewater - tertiary treatment	54.6037	61.2842	13.6509	15.321
	Composting	6.59622	8.80281	6.59622	8.80281
	Anaerobic digestion	0	0	0	0
	Anaerobic digestion + composting	4.61736	6.16196	4.61736	6.16196
	Incineration	0	0	0	0
	Landfill	115.08	0	115.08	0
	Sludge incineration and landfilling	85.7093	11.8354	102.688	29.3878
	N recovery	0	0	15.8734	16.298
7b. Nitrogen emissions from treatment of human excrements
Reactive nitrogen
	Non treated-wastewater	62.9098	17.8661	62.9098	17.8661
	Wastewater - primary treatment	58.5588	2.67991	14.6397	0.669978
	Wastewater - secondary treatment	478.541	422.086	119.635	105.522
	Wastewater - tertiary treatment	568.14	228.984	142.035	57.2459
	Non collected wastewater	317.85	104.219	317.85	104.219
	Sludge incineration and landfilling	43.4891	9.63246	10.8723	2.40812
	N recovery	0	0	165.159	60.8963
Non reactive nitrogen (N2)
	Non treated-wastewater	0	0	0	0
	Wastewater - primary treatment	0	0	0	0
	Wastewater - secondary treatment	0	0	0	0
	Wastewater - tertiary treatment	972.854	1623.26	243.214	405.816
	Non collected wastewater	0	0	0	0
	Sludge incineration and landfilling	81.6672	60.1875	20.4168	15.0469
	N recovery	0	0	282.81	431.694
7c. Valorised N
	N recovery	0	0	1583.9	1711.37

## Sheet: FW production
	From Caldeira et al., 2019
		Meat	Fish	Dairy	Eggs	Cereals	Fruit	Vegetables	Potatoes	Sugarbeets	Oilcrops
		wet	wet	wet	wet	wet	wet	wet	wet	wet	wet
	Primary production	0.533414	0.0473404	0.466092	0.257303	1.30926	9.96154	13.1733	1.2642	3.11941	0.909326
	Processing	2.94504	3.02152	1	0.797	2.5209	6.01301	2.63654	2.09159	0	10.0198
	Distribution	1.74816	0.302941	0.43875	0.0756	1.68768	0.79881	0.881355	0.302384	0.43675	0.0839085
	Consumption	9.01907	1.19069	5.18104	1.32844	10.0558	10.3224	14.455	5.89983	1.56073	1.72112
	- of which in households	7.29123	0.720354	4.52736	1.04092	7.99799	8.76951	12.2368	4.92319	1.30541	1.43083
	- of which in food service	1.72784	0.470339	0.653683	0.287518	2.05783	1.55292	2.2182	0.976641	0.255322	0.290289
	Total	14.2457	4.5625	7.08588	2.45834	15.5737	27.0958	31.1463	9.558	5.11689	12.7341

## Sheet: N content
N AMOUNT IN FOOD WASTE																																Meat	Fish	Dairy	Eggs	Cereals	Fruits	Vegetables	Potatoes	Sugarbeets	Oilcrops	Total
	Meat	Fish	Dairy	Eggs	Cereals	Fruits	Vegetables	Potatoes	Sugarbeets	Oilcrops	Total																				Primary production
Primary production (kgN/kg waste)	0.0237864	0.0331	0.00523789	0.0192267	0.0188	0.00118719	0.00316735	0.00336	0.002304	0.0375204	0.0108022																				Amount out (Mt)	#REF!	#REF!	#REF!	#REF!	#REF!	#REF!	#REF!	#REF!	#REF!	#REF!
Processing (kgN/kg waste)	0.0367254	0.0331	0.00555082	0.0208798	0.0274073	0.00200993	0.00333755	0.00335001	0.00905089	0.0521581	0.0158621																				N content (kgN/kg)	0.0258529	0.0331	0.00523789	0.0192267	0.0188	0.00118719	0.00316735	0.00336	0.002304	0.0375204
Distribution (kgN/kg waste)	0.0326694	0.0331339	0.00545448	0.0191915	0.0102453	0.00119184	0.00364286	0.00500319	0.00215532	0.034119	0.00947953																				Total N in food out (kt)	#REF!	#REF!	#REF!	#REF!	#REF!	#REF!	#REF!	#REF!	#REF!	#REF!	#REF!
Consumption (kgN/kg waste)	0.0326694	0.0331339	0.00633125	0.0208798	0.0102453	0.00167716	0.00352327	0.00499821	0.0016	0.00360843	0.00897665
																															Processing
																															Amount of fresh (Mt)	#REF!	#REF!	#REF!	#REF!	#REF!	#REF!	#REF!	#REF!	#REF!	#REF!
N AMOUNT IN FOOD PRODUCTS																															Amount processed (Mt)	#REF!	#REF!	#REF!	#REF!	#REF!	#REF!	#REF!	#REF!	#REF!	#REF!
	Meat	Fish	Dairy	Eggs	Cereals	Fruits	Vegetables	Potatoes	Sugarbeets	Oilcrops	Total																				Amount of waste and by-products (Mt)	29.2	4.51752	11	0.797	28.1209	13.3622	5.27308	2.09159	8.5	24.7198
Primary production (kgN/kg product)	0.0258529	0.0331	0.00523789	0.0192267	0.0188	0.00118719	0.00316735	0.00336	0.002304	0.0375204	0.010031																				N in food processed (kgN/kg)(*)	0.0326694	0.0331339	0.00633125	0.0191915	0.0102453	0.000935716	0.00352327	0.00499821	0.0016	0.00360843
Processing (kgN/kg product)	0.0326694	0.0331339	0.00633125	0.0191915	0.0102453	0.000935716	0.00352327	0.00499821	0.0016	0.00360843	0.00879391																				N in waste (kgN/kg)	0.0367254	0.0331	0.00555082	0.0208798	0.0274073	0.00200993	0.00333755	0.00335001	0.00905089	0.0521581
Distribution (kgN/kg product)	0.0326694	0.0331339	0.00633125	0.0191915	0.0102453	0.000935716	0.00352327	0.00499821	0.0016	0.00360843	0.00879391																				Total N in food (kt)	#REF!	#REF!	#REF!	#REF!	#REF!	#REF!	#REF!	#REF!	#REF!	#REF!
Consumption (kgN/kg product)	0.0326694	0.0331339	0.00633125	0.0190916	0.0102453	0.000814076	0.00352327	0.00499821	0.0016	0.00360843	0.00876679																				Total N in waste (kt)	1072.38	149.53	61.0591	16.6412	770.717	26.8572	17.5992	7.00685	76.9326	1289.34
																															Distribution

## Sheet: Scenarios
Scenarios for food waste generation and destination
	Description	Total food waste or excrements (excl. sent to animal feed) (Mt)	% collected	Other uses (e.g. pet feed, home composting)	Sewage							Incineration (%)	Landfill (%)	Lost in the environment (%)		Composting + anaerobic digestion (%)	Going to wastewater treatment
					Collected without treatment	Primary treatment	Secodary treatment	Tertiary treatment	Composting with compost application in agriculture	An. Digestion with direct application of digestate in agriculture (%)	An. Digestion with digestate composting and compost application in agriculture (%)						Primary treatment
	3a.Primary production
Baseline	Primary production considered in the paper by Hutchings et al. in this special issue
Improved/Advanced
Improved+/Combined
	3b. Processing
Baseline	On the basis of Eurostat data. Assuming recovery= 2/3 composting, 1/3 anaerobic digestion	31.0454			0.00235411	0.00243477	0.0238762	0.0708667	0.274526	0.0823577	0.192168	0.19797	0.153447			0.549051	0.0995317
Improved/Advanced	- 5% food waste generation (sent to animal feed), -50% landfill, -50% incineration, waste equally divertedto composting and anaerobic digestion	29.4931			0.00148648	0.00126896	0.021685	0.0750913	0.36238	0.108714	0.253666	0.0989851	0.0767233			0.72476	0.0995317
Improved+/Combined	- 10% food waste generation (sent to animal feed), 0% landfill, -80% incineration, waste equally diverted to composting and anaerobic digestion	27.9408			0.00061885	0.000103142	0.0194938	0.079316	0.430437	0.129131	0.301306	0.039594	0			0.860874	0.0995317
	3c. Distribution
Baseline	On the basis of Eurostat data. Assuming recovery= 2/3 composting, 1/3 anaerobic digestion	6.75634							0.30487	0.091461	0.213409	0.219853	0.170408			0.60974
Improved/Advanced	- 25% food waste generation (prevented), -50% landfill, -50% incineration, waste equally diverted to composting and anaerobic digestion	5.06725							0.402435	0.12073	0.281704	0.109926	0.0852038			0.80487
Improved+/Combined	- 50% food waste generation (prevented), 0% landfill, -80% incineration, waste equally diverted to composting and anaerobic digestion	3.37817							0.478015	0.143404	0.33461	0.0439705	0			0.956029
	3d. Households
Baseline	On the basis of Eurostat data. Assuming recovery= 2/3 composting, 1/3 anaerobic digestion	50.2436	0.8095	0.09525	0.00225283	0.00233003	0.0228491	0.0678181	0.113239	0.0339716	0.0792671	0.300741	0.282282			0.226477	0.09525
Improved/Advanced	- 25% food waste generation (prevented), -50% landfill, -50% incineration, waste equally diverted to composting and anaerobic digestion	37.6827	0.8095	0.09525	0.00142253	0.00121437	0.0207521	0.071861	0.258994	0.0776983	0.181296	0.15037	0.141141			0.517989	0.09525
Improved+/Combined	- 50% food waste generation (prevented), 0% landfill, -80% incineration, waste equally diverted to composting and anaerobic digestion	25.1218	0.8095	0.09525	0.000592228	9.87047e-05	0.0186552	0.0759039	0.374676	0.112403	0.262273	0.0601481	0			0.749352	0.09525
	3e. Food services
Baseline	On the basis of Eurostat data. Assuming recovery= 2/3 composting, 1/3 anaerobic digestion	10.4906	0.95	0.025	0.000591295	0.000611556	0.00599713	0.0178	0.289626	0.0868879	0.202739	0.20886	0.161887			0.579253	0.025
Improved/Advanced	- 25% food waste generation (prevented), -50% landfill, -50% incineration, waste equally diverted to composting and anaerobic digestion	7.86794	0.95	0.025	0.000373368	0.000318731	0.00544675	0.0188611	0.382313	0.114694	0.267619	0.10443	0.0809436			0.764626	0.025
Improved+/Combined	- 50% food waste generation (prevented), 0% landfill, -80% incineration, waste eqaully diverted to composting and anaerobic digestion	5.2453	0.95	0.025	0.00015544	2.59067e-05	0.00489637	0.0199223	0.454114	0.136234	0.31788	0.041772	0			0.908228	0.025
	4 Toilet waste
Baseline	Constant scenarios were considered for toilet waste	280.514	0.893256		0.0211271	0.021851	0.214279	0.635999						0.106744			0
Improved/Advanced		280.514	0.929128		0.0135636	0.0114255	0.201639	0.702499						0.0708721			0
Improved+/Combined		280.514	0.965		0.006	0.001	0.189	0.769						0.035			0
	Advanced/Combined scenarios: WW sent to N recovery + effluent is sent entirely to tertiary WWT
	Share of WW send to N recovery	0.75
	Efficiency of N recovery (from Altinbas et al., 2002)	0.77

## Sheet: Data sources_1
	Used literature sources
	EUROSTAT	2018		http://appsso.eurostat.ec.europa.eu/nui/show.do?dataset=demo_pjan&lang=en
	EEA	2015		https://www.eea.europa.eu/data-and-maps/daviz/changes-in-wastewater-treatment-in-8#tab-chart_3
	1. External data used for calculations
	Population Northern EU28	2014	15096134	cap	calculated from 1a
	Population Central EU28	2014	258393567	cap	calculated from 1a
	Population Southern EU28	2014	129936399	cap	calculated from 1a
	Population Eastern EU28	2014	76392242	cap	calculated from 1a
	Population South-Eastern EU28	2014	27192988	cap	calculated from 1a
	Popularion EU28	2014	507011330	cap
	Amount wet excrements		557.72	kg / cap & y	from Table 1
	1a. Assignment of European countries to regions
	European country	Country population in 2014	Country population in 2015	Belonging to EU 28	Own assignemnt of EU 28 countries to an European region	Assignemnt of EEA countries to an European region												7.4
	Source: EUROSTAT (2018)					EEA (2015)
	Belgium	11180840	11237274	1	Central	Central	1
	Bulgaria	7245677	7202198	2	South-Eastern	South-Eastern	2
	Czechia	10512419	10538275	3	Eastern	Eastern	3
	Denmark	5627235	5659715	4	Central	Central	4
	Germany including former GDR	80767463	81197537	5	Central	Central	5
	Estonia	1315819	1314870	6	Eastern	Eastern	6
	Ireland	4637852	4677627	7	Central
	Greece	10926807	10858018	8	Southern	Southern	7
	Spain	46512199	46449565	9	Southern	Southern	8
	France	65942267	66456279	10	Central
	Croatia	4246809	4225316	11	Eastern
	Italy	60782668	60795612	12	Southern	Southern	9
	Cyprus	858000	847008	13	Southern		10
	Latvia	2001468	1986096	14	Eastern	Eastern	11
	Lithuania	2943472	2921262	15	Eastern	Eastern	12
	Luxembourg	549680	562958	16	Central	Central	13
	Hungary	9877365	9855571	17	Eastern	Eastern	14
	Malta	429424	439691	18	Southern	Southern	15
	Netherlands	16829289	16900726	19	Central	Central	16
	Austria	8507786	8584926	20	Central	Central	17
	Poland	38017856	38005614	21	Eastern	Eastern	18
	Portugal	10427301	10374822	22	Southern
	Romania	19947311	19870647	23	South-Eastern	South-Eastern	19
	Slovenia	2061085	2062874	24	Eastern	Eastern	20
	Slovakia	5415949	5421349	25	Eastern
	Finland	5451270	5471753	26	Northern	Northern	21
	Sweden	9644864	9747355	27	Northern	Northern	22
	United Kingdom	64351155	64875165	28	Central	Central	23
	Iceland		329100			Northern	24
	Norway		5166493			Northern	25
	Switzerland		8237666			Central	26
	Turkey		77695904			South Eastern	27
	1b. Urban wastewater treatment based on EEA (2015); data for 2010
	European region	No collection	Without treatment	Primary treatment	Secondary treatment	Tertiary treatment
	EEA countries	calculated	EEA	EEA	EEA	EEA
		% of total wastewater
	Northern	14.9	1.4	6.4	2.3	75
	Central	3.5	0.6	0.1	18.9	76.9
	Southern	8	1.1	3.8	31.1	56
	Eastern	31.1	1.8	2.2	18.1	46.8
	South Eastren	31.9	22.6	11.9	19.2	14.4
	2. Calculation of Urban wastewater treatment amounts for EU28 (population data for 2014)
European region	Total amount of wet excrements	No collection	Without treatment	Primary treatment	Secondary treatment	Tertiary treatment
EU 28 countries	per region
	Mt / y	Mt/y
Northern	8.41942	1.25449	0.117872	0.538843	0.193647	6.31456
Central	144.111	5.04389	0.864668	0.144111	27.237	110.822
Southern	72.4681	5.79745	0.797149	2.75379	22.5376	40.5822
Eastern	42.6055	13.2503	0.766899	0.937321	7.71159	19.9394
South Eastren	15.1661	4.83798	3.42753	1.80476	2.91189	2.18391
EU 28	282.77	30.1841	5.97412	6.17883	60.5917	179.842
	%	%
EU 28	100	10.6744	2.11271	2.1851	21.4279	63.5999
	EU total - % on the total collected		0.0236518	0.0244622	0.239885	0.712001
	Central EU - % on the total collected		0.00621762	0.00103627	0.195855	0.796891

## Sheet: Data sources_2
Amount of nitrogen lost during the treatments (e.g. emitted in the environment in different forms and with effluents)
		Total			Reactive forms			N2
		Share (%) - baseline	Share (%) - improved	Share (%) - improved+	Share (%) - baseline	Share (%) - improved	Share (%) - improved+	Share (%) - baseline	Share (%) - improved	Share (%) - improved+
	Other uses (e.g. pet feeding, home compost)	0.595	0.595	0.595	0.0521667	0.0521667	0.0521667	0.542833	0.542833	0.542833
	Wastewater - collected without treatment	1	1	1	1	1	1	0	0	0
	Wastewater - primary treatment	0.9	0.9	0.9	0.9	0.9	0.9	0	0	0
	Wastewater - secondary treatment	0.75	0.75	0.75	0.75	0.75	0.75	0	0	0
	Wastewater - tertiary treatment	0.813705	0.8113	0.8089	0.3	0.2	0.1	0.513705	0.6113	0.7089
	Composting + direct application	0.254	0.2308	0.2047	0.235	0.2118	0.1857	0.019	0.019	0.019
	An. digestion + direct application	0	0	0	0	0	0	0	0	0
	An. digestion + composting	0.254	0.2308	0.2047	0.235	0.2118	0.1857	0.019	0.019	0.019
	Incineration	0.30477	0.30477	0.30477	0.30477	0.30477	0.30477	0	0	0
	Landfill	0.47368	0.47368	0.47368	0.081687	0.0735183	0.0653496	0.391993	0.400162	0.408331
	Not collected	1	1	1	1	1	1	0	0	0
	Animal feeding	0	0	0	0	0	0	0	0	0
	Other uses (e.g. biorefineries)	0	0	0	0	0	0	0	0	0
	Not collected	1	1	1	1	1	1	0	0	0
	N recovery	0	0	0	0	0	0	0	0	0
	Emissions from sludges	0.612312	0.781744	1	0.535795	0.730052	1	0.0765173	0.0516922	0
	% of sludge sent landfill	0.240791	0.120396	0	0.240791	0.120396	0	0.240791	0.120396	0
	% of sludge sent to incineration	0.231241	0.29884	0.366439	0.231241	0.29884	0.366439	0.231241	0.29884	0.366439
	% of sludge recycled in agriculture	0.527967	0.580764	0.633561	0.527967	0.580764	0.633561	0.527967	0.580764	0.633561
